# Supplementary material for: Effects of Epigallocatechin-3-Gallate on Autophagic Lipolysis in Adipocytes
Source: Nutrients. 2017 Jun 30;9(7):680. doi: 10.3390/nu9070680 (PMC5537795; doi:10.3390/nu9070680)
Supplement: Supplementary file 1 [file nutrients-09-00680-s001.zip]

Archive with 1 entries (1 files):
- nutrients-200943-supplementary.pdf
